# Supplementary material for: Analysis of MicroRNA Expression Changes During the Course of Therapy In Rectal Cancer Patients
Source: Front Oncol. 2021 Sep 2;11:702258. doi: 10.3389/fonc.2021.702258 (PMC8444897; doi:10.3389/fonc.2021.702258)
Supplement: Supplementary file 3 [file DataSheet_1.zip]

Archive with 4 entries (4 files):
- Supplementary Table 1.XLS
- Supplementary Table 2.XLSX
- Supplementary Table 3.XLS
- Supplementary Table 4.XLS
