# Supplementary material for: Analysis of MicroRNA Expression Changes During the Course of Therapy In Rectal Cancer Patients
Source: Front Oncol. 2021 Sep 2;11:702258. doi: 10.3389/fonc.2021.702258 (PMC8444897; doi:10.3389/fonc.2021.702258)
Supplement: Supplementary file 3 [file DataSheet_1.zip › Supplementary Table 1.XLS]

## Sheet: miRWalk_miRNA_Targets
Supplementary Table 1: List of predicted and validated target genes for hsa-miR-122-5p
	ref seq id	gene symbol	MirtarBase	TargetScan	miRDB
hsa-miR-122-5p	XM_006716617	ST3GAL1	MIRT706896	0	0
hsa-miR-122-5p	XM_017013736	ST3GAL1	MIRT706896	0	0
hsa-miR-122-5p	XM_017022132	FMN1	MIRT636516	0	0
hsa-miR-122-5p	NM_001103184	FMN1	MIRT636516	0	0
hsa-miR-122-5p	NM_001178140	TFDP2	MIRT761356	1	1
hsa-miR-122-5p	NM_032815	NFATC2IP	MIRT003082	0	0
hsa-miR-122-5p	XM_017019062	ERC1	MIRT542982	0	0
hsa-miR-122-5p	XM_017019066	ERC1	MIRT542982	0	0
hsa-miR-122-5p	NM_014865	NCAPD2	MIRT517861	0	1
hsa-miR-122-5p	NM_177538	CYP20A1	MIRT630497	0	1
hsa-miR-122-5p	NM_134442	CREB1	MIRT023389	1	0
hsa-miR-122-5p	NM_004379	CREB1	MIRT023389	1	0
hsa-miR-122-5p	NM_018000	MREG	MIRT761342	0	0
hsa-miR-122-5p	NM_004060	CCNG1	MIRT003006	1	1
hsa-miR-122-5p	NM_199246	CCNG1	MIRT003006	1	1
hsa-miR-122-5p	NM_001134659	PRR23A	MIRT674517	0	0
hsa-miR-122-5p	NM_001178142	TFDP2	MIRT761356	1	1
hsa-miR-122-5p	NM_001178141	TFDP2	MIRT761356	1	1
hsa-miR-122-5p	NM_006286	TFDP2	MIRT761356	1	1
hsa-miR-122-5p	NM_006286	TFDP2	MIRT761356	1	1
hsa-miR-122-5p	NM_001039547	GK5	MIRT668119	0	0
hsa-miR-122-5p	NM_014926	SLITRK3	MIRT783158	0	1
hsa-miR-122-5p	NM_003183	ADAM17	MIRT003112	0	0
hsa-miR-122-5p	NM_004857	AKAP5	MIRT761310	0	0
hsa-miR-122-5p	NM_001146155	PTGR2	MIRT642643	0	0
hsa-miR-122-5p	NM_020917	ZFP14	MIRT608074	0	0
hsa-miR-122-5p	NM_020917	ZFP14	MIRT608074	0	0
hsa-miR-122-5p	NM_178128	FADS6	MIRT648040	0	0
hsa-miR-122-5p	NM_016343	CENPF	MIRT023287	0	0
hsa-miR-122-5p	NM_144695	BROX	MIRT669858	0	0
hsa-miR-122-5p	NM_001288579	BROX	MIRT669858	0	0
hsa-miR-122-5p	NM_001288581	BROX	MIRT669858	0	0
hsa-miR-122-5p	NM_001288580	BROX	MIRT669858	0	0
hsa-miR-122-5p	NM_198570	VWC2	MIRT761361	0	0
hsa-miR-122-5p	NM_198570	VWC2	MIRT761361	0	0
hsa-miR-122-5p	NM_032121	MAGT1	MIRT783154	0	0
hsa-miR-122-5p	NM_001204401	XIAP	MIRT651465	1	0
hsa-miR-122-5p	NM_001167	XIAP	MIRT651465	1	0
hsa-miR-122-5p	NM_032558	MFSD14B	MIRT325564	0	0
hsa-miR-122-5p	NM_001322882	ABLIM1	MIRT023261	0	0
hsa-miR-122-5p	NM_001003407	ABLIM1	MIRT023261	0	0
hsa-miR-122-5p	NM_002313	ABLIM1	MIRT023261	0	0
hsa-miR-122-5p	NM_001110781	SLC35E2B	MIRT645092	0	0
hsa-miR-122-5p	NM_001290264	SLC35E2B	MIRT645092	0	0
hsa-miR-122-5p	NM_001290264	SLC35E2B	MIRT645092	0	0
hsa-miR-122-5p	NM_080546	SLC44A1	MIRT023254	0	0
hsa-miR-122-5p	NM_145241	WDR31	MIRT629635	0	0
hsa-miR-122-5p	NM_001012361	WDR31	MIRT629635	0	0
hsa-miR-122-5p	NM_001318042	ZNF618	MIRT023260	0	0
hsa-miR-122-5p	NM_133374	ZNF618	MIRT023260	0	0
hsa-miR-122-5p	NM_133374	ZNF618	MIRT023260	0	0
hsa-miR-122-5p	NM_001318040	ZNF618	MIRT023260	0	0
hsa-miR-122-5p	NM_001318040	ZNF618	MIRT023260	0	0
hsa-miR-122-5p	XM_017019038	FBXO21	MIRT476893	0	0
hsa-miR-122-5p	NM_015002	FBXO21	MIRT476893	0	0
hsa-miR-122-5p	NM_033624	FBXO21	MIRT476893	0	0
hsa-miR-122-5p	NM_018183	SBNO1	MIRT666486	0	0
hsa-miR-122-5p	NM_001167856	SBNO1	MIRT666486	0	0
hsa-miR-122-5p	NM_001278792	RFC2	MIRT629584	0	1
hsa-miR-122-5p	NM_002914	RFC2	MIRT629584	0	1
hsa-miR-122-5p	NM_181471	RFC2	MIRT629584	0	1
hsa-miR-122-5p	NM_001172438	PEG10	MIRT733884	1	1
hsa-miR-122-5p	NM_001184962	PEG10	MIRT733884	1	1
hsa-miR-122-5p	NM_001040152	PEG10	MIRT733884	1	1
hsa-miR-122-5p	NM_000417	IL2RA	MIRT631403	0	0
hsa-miR-122-5p	NM_001008211	OPTN	MIRT625694	0	0
hsa-miR-122-5p	NM_001008213	OPTN	MIRT625694	0	0
hsa-miR-122-5p	NM_001008212	OPTN	MIRT625694	0	0
hsa-miR-122-5p	NM_021980	OPTN	MIRT625694	0	0
hsa-miR-122-5p	NM_032812	PLXDC2	MIRT638449	0	0
hsa-miR-122-5p	NM_001282736	PLXDC2	MIRT638449	0	0
hsa-miR-122-5p	NM_001253845	ADM2	MIRT629407	0	0
hsa-miR-122-5p	NM_001085427	ARSA	MIRT761313	0	1
hsa-miR-122-5p	NM_001085428	ARSA	MIRT761313	0	1
hsa-miR-122-5p	NM_001085426	ARSA	MIRT761313	0	1
hsa-miR-122-5p	NM_001085425	ARSA	MIRT761313	0	1
hsa-miR-122-5p	NM_000487	ARSA	MIRT761313	0	1
hsa-miR-122-5p	NM_001330259	ACOT9	MIRT706205	0	0
hsa-miR-122-5p	NM_015039	NMNAT2	MIRT023309	0	0
hsa-miR-122-5p	NM_170706	NMNAT2	MIRT023309	0	0
hsa-miR-122-5p	NM_199462	DSTYK	MIRT003727	0	1
hsa-miR-122-5p	NM_199462	DSTYK	MIRT003727	0	1
hsa-miR-122-5p	NM_015375	DSTYK	MIRT003727	0	1
hsa-miR-122-5p	NM_015375	DSTYK	MIRT003727	0	1
hsa-miR-122-5p	NM_025151	RAB11FIP1	MIRT003087	0	0
hsa-miR-122-5p	NM_001002814	RAB11FIP1	MIRT003087	0	0
hsa-miR-122-5p	XM_011542621	KDELC2	MIRT673574	1	1
hsa-miR-122-5p	NM_001242607	NCAM1	MIRT003090	0	0
hsa-miR-122-5p	NM_181351	NCAM1	MIRT003090	0	0
hsa-miR-122-5p	NM_000615	NCAM1	MIRT003090	0	0
hsa-miR-122-5p	NM_032804	ADO	MIRT023381	0	0
hsa-miR-122-5p	NM_004273	CHST3	MIRT023379	0	0
hsa-miR-122-5p	XM_024446767	MKLN1	MIRT626093	0	0
hsa-miR-122-5p	NM_013255	MKLN1	MIRT626093	0	0
hsa-miR-122-5p	NM_020728	ESYT2	MIRT668509	0	0
hsa-miR-122-5p	NM_001282985	TRIB1	MIRT003109	0	0
hsa-miR-122-5p	NM_001008388	CISD2	MIRT761317	0	0
hsa-miR-122-5p	NM_001001563	TIMM50	MIRT761357	0	1
hsa-miR-122-5p	NM_001001563	TIMM50	MIRT761357	0	1
hsa-miR-122-5p	NM_001289979	NUMBL	MIRT003111	0	1
hsa-miR-122-5p	NM_001289979	NUMBL	MIRT003111	0	1
hsa-miR-122-5p	NM_004756	NUMBL	MIRT003111	0	1
hsa-miR-122-5p	NM_004756	NUMBL	MIRT003111	0	1
hsa-miR-122-5p	NM_001289980	NUMBL	MIRT003111	0	1
hsa-miR-122-5p	NM_001289980	NUMBL	MIRT003111	0	1
hsa-miR-122-5p	NM_018656	SLC35E3	MIRT644236	0	0
hsa-miR-122-5p	NM_018656	SLC35E3	MIRT644236	0	0
hsa-miR-122-5p	NM_152686	DNAJC18	MIRT023268	0	1
hsa-miR-122-5p	NM_001330382	TRIM29	MIRT023394	0	0
hsa-miR-122-5p	NM_012101	TRIM29	MIRT023394	0	0
hsa-miR-122-5p	NM_007210	GALNT6	MIRT761326	0	0
hsa-miR-122-5p	NM_000075	CDK4	MIRT023403	0	0
hsa-miR-122-5p	NM_001040441	ZBTB8A	MIRT630155	0	1
hsa-miR-122-5p	NM_001291496	ZBTB8A	MIRT630155	0	1
hsa-miR-122-5p	NM_014284	NCDN	MIRT023258	0	0
hsa-miR-122-5p	NM_001014839	NCDN	MIRT023258	0	0
hsa-miR-122-5p	NM_001014841	NCDN	MIRT023258	0	0
hsa-miR-122-5p	NM_001270875	MEAF6	MIRT618926	0	0
hsa-miR-122-5p	NM_001198850	FOXJ3	MIRT003107	0	0
hsa-miR-122-5p	NM_014947	FOXJ3	MIRT003107	0	0
hsa-miR-122-5p	NM_001198852	FOXJ3	MIRT003107	0	0
hsa-miR-122-5p	NM_001198851	FOXJ3	MIRT003107	0	0
hsa-miR-122-5p	XM_024449381	ANKRD10	MIRT023245	0	0
hsa-miR-122-5p	XM_024449381	ANKRD10	MIRT023245	0	0
hsa-miR-122-5p	NM_181304	MRPL52	MIRT454113	0	1
hsa-miR-122-5p	NM_181305	MRPL52	MIRT454113	0	1
hsa-miR-122-5p	NM_181306	MRPL52	MIRT454113	0	1
hsa-miR-122-5p	NM_178336	MRPL52	MIRT454113	0	1
hsa-miR-122-5p	NM_181307	MRPL52	MIRT454113	0	1
hsa-miR-122-5p	NM_001318870	MRPL52	MIRT454113	0	1
hsa-miR-122-5p	NM_180982	MRPL52	MIRT454113	0	1
hsa-miR-122-5p	NM_000151	G6PC	MIRT461654	1	0
hsa-miR-122-5p	NM_001270397	G6PC	MIRT461654	1	0
hsa-miR-122-5p	NM_000342	SLC4A1	MIRT531913	0	0
hsa-miR-122-5p	NM_001330240	ARL17B	MIRT661238	0	0
hsa-miR-122-5p	NM_006310	NPEPPS	MIRT023333	1	1
hsa-miR-122-5p	NM_032595	PPP1R9B	MIRT023305	0	0
hsa-miR-122-5p	NM_138494	ZNF655	MIRT672958	0	0
hsa-miR-122-5p	NM_138494	ZNF655	MIRT672958	0	0
hsa-miR-122-5p	NM_022484	TMEM168	MIRT678576	0	0
hsa-miR-122-5p	NM_022484	TMEM168	MIRT678576	0	0
hsa-miR-122-5p	NM_001287497	TMEM168	MIRT678576	0	0
hsa-miR-122-5p	NM_001199671	CALU	MIRT023336	0	0
hsa-miR-122-5p	NM_001199672	CALU	MIRT023336	0	0
hsa-miR-122-5p	NM_001219	CALU	MIRT023336	0	0
hsa-miR-122-5p	NM_001199673	CALU	MIRT023336	0	0
hsa-miR-122-5p	NM_001130674	CALU	MIRT023336	0	0
hsa-miR-122-5p	XM_017012659	CALU	MIRT023336	0	0
hsa-miR-122-5p	NM_001184888	NIPA2	MIRT736114	0	0
hsa-miR-122-5p	NM_030922	NIPA2	MIRT736114	0	0
hsa-miR-122-5p	NM_001008860	NIPA2	MIRT736114	0	0
hsa-miR-122-5p	NM_001008892	NIPA2	MIRT736114	0	0
hsa-miR-122-5p	NM_001008894	NIPA2	MIRT736114	0	0
hsa-miR-122-5p	XM_017022132	FMN1	MIRT636516	0	0
hsa-miR-122-5p	NM_001103184	FMN1	MIRT636516	0	0
hsa-miR-122-5p	NM_144775	SMCR8	MIRT736118	0	0
hsa-miR-122-5p	NM_020696	KIAA1143	MIRT685275	0	0
hsa-miR-122-5p	NM_001010922	BCL2L15	MIRT691760	0	0
hsa-miR-122-5p	NM_001010922	BCL2L15	MIRT691760	0	0
hsa-miR-122-5p	NM_001014342	FLG2	MIRT682826	0	0
hsa-miR-122-5p	NM_001270881	GNPDA2	MIRT023359	0	1
hsa-miR-122-5p	NM_002092	GRSF1	MIRT761330	0	0
hsa-miR-122-5p	NM_144721	THAP6	MIRT706916	0	0
hsa-miR-122-5p	NM_001317791	THAP6	MIRT706916	0	0
hsa-miR-122-5p	XM_011531666	THAP6	MIRT706916	0	0
hsa-miR-122-5p	NM_001010887	ACER2	MIRT324745	0	1
hsa-miR-122-5p	NM_001010915	HACD4	MIRT643082	0	0
hsa-miR-122-5p	NM_024881	SLC35E1	MIRT699342	0	0
hsa-miR-122-5p	NM_004257	TGFBRAP1	MIRT023387	0	1
hsa-miR-122-5p	NM_001193485	LIMS1	MIRT671554	0	0
hsa-miR-122-5p	NM_001289125	IFNAR2	MIRT721330	0	0
hsa-miR-122-5p	NM_001289128	IFNAR2	MIRT721330	0	0
hsa-miR-122-5p	NM_001289128	IFNAR2	MIRT721330	0	0
hsa-miR-122-5p	NM_207585	IFNAR2	MIRT721330	0	0
hsa-miR-122-5p	NM_001256523	ZNF74	MIRT663340	0	0
hsa-miR-122-5p	NM_001256356	UBE2L3	MIRT023267	0	0
hsa-miR-122-5p	NM_002745	MAPK1	MIRT667474	0	0
hsa-miR-122-5p	NM_001184819	GNL3L	MIRT023356	0	0
hsa-miR-122-5p	NM_019067	GNL3L	MIRT023356	0	0
hsa-miR-122-5p	NM_000046	ARSB	MIRT023384	0	0
hsa-miR-122-5p	NM_000046	ARSB	MIRT023384	0	0
hsa-miR-122-5p	NM_019027	RBM47	MIRT534740	1	1
hsa-miR-122-5p	NM_013943	CLIC4	MIRT023398	1	1
hsa-miR-122-5p	NM_017638	MED18	MIRT662907	0	0
hsa-miR-122-5p	NM_002474	MYH11	MIRT635050	0	0
hsa-miR-122-5p	NM_022844	MYH11	MIRT635050	0	0
hsa-miR-122-5p	NM_001040114	MYH11	MIRT635050	0	0
hsa-miR-122-5p	NM_001040113	MYH11	MIRT635050	0	0
hsa-miR-122-5p	NM_016641	GDE1	MIRT668166	0	0
hsa-miR-122-5p	NM_001007242	GP2	MIRT672290	0	0
hsa-miR-122-5p	NM_001007241	GP2	MIRT672290	0	0
hsa-miR-122-5p	NM_001502	GP2	MIRT672290	0	0
hsa-miR-122-5p	NM_001007240	GP2	MIRT672290	0	0
hsa-miR-122-5p	NM_020786	PDP2	MIRT632596	0	0
hsa-miR-122-5p	NM_020786	PDP2	MIRT632596	0	0
hsa-miR-122-5p	NM_006750	SNTB2	MIRT675100	0	0
hsa-miR-122-5p	NM_001267614	GPR161	MIRT761327	0	0
hsa-miR-122-5p	NM_001267613	GPR161	MIRT761327	0	0
hsa-miR-122-5p	NM_153832	GPR161	MIRT761327	0	0
hsa-miR-122-5p	NM_001168236	ABL2	MIRT607522	0	0
hsa-miR-122-5p	NM_001168239	ABL2	MIRT607522	0	0
hsa-miR-122-5p	NM_005158	ABL2	MIRT607522	0	0
hsa-miR-122-5p	NM_002065	GLUL	MIRT523525	0	1
hsa-miR-122-5p	NM_001033056	GLUL	MIRT523525	0	1
hsa-miR-122-5p	NM_001304796	DUSP18	MIRT632994	0	1
hsa-miR-122-5p	NM_152511	DUSP18	MIRT632994	0	1
hsa-miR-122-5p	NM_001304794	DUSP18	MIRT632994	0	1
hsa-miR-122-5p	NM_001161572	MAFF	MIRT706863	0	0
hsa-miR-122-5p	NM_012323	MAFF	MIRT706863	0	0
hsa-miR-122-5p	NM_001161574	MAFF	MIRT706863	0	0
hsa-miR-122-5p	NM_001161573	MAFF	MIRT706863	0	0
hsa-miR-122-5p	NM_018327	SPTLC3	MIRT720092	0	0
hsa-miR-122-5p	NM_014331	SLC7A11	MIRT003108	0	0
hsa-miR-122-5p	NM_052916	RNF157	MIRT636268	0	0
hsa-miR-122-5p	NM_001012271	BIRC5	MIRT524753	0	0
hsa-miR-122-5p	NM_001168	BIRC5	MIRT524753	0	0
hsa-miR-122-5p	NM_001012270	BIRC5	MIRT524753	0	0
hsa-miR-122-5p	NM_025059	CCDC170	MIRT761316	0	0
hsa-miR-122-5p	NM_000551	VHL	MIRT023372	0	1
hsa-miR-122-5p	NM_198156	VHL	MIRT023372	0	1
hsa-miR-122-5p	NM_173825	RABL3	MIRT612620	0	0
hsa-miR-122-5p	NM_021082	SLC15A2	MIRT023364	0	0
hsa-miR-122-5p	NM_001145998	SLC15A2	MIRT023364	0	0
hsa-miR-122-5p	NM_001308287	PTPN2	MIRT783157	0	1
hsa-miR-122-5p	NM_001351777	ZNF320	MIRT761365	0	0
hsa-miR-122-5p	NM_001351773	ZNF320	MIRT761365	0	0
hsa-miR-122-5p	NM_001351774	ZNF320	MIRT761365	0	0
hsa-miR-122-5p	NM_175040	ST6GALNAC4	MIRT023399	1	1
hsa-miR-122-5p	NM_175039	ST6GALNAC4	MIRT023399	1	1
hsa-miR-122-5p	NM_145027	KIF6	MIRT725403	0	0
hsa-miR-122-5p	NM_001289024	KIF6	MIRT725403	0	0
hsa-miR-122-5p	NM_002895	RBL1	MIRT666712	0	1
hsa-miR-122-5p	NM_002827	PTPN1	MIRT007007	0	0
hsa-miR-122-5p	NM_001278618	PTPN1	MIRT007007	0	0
hsa-miR-122-5p	NM_017495	RBM38	MIRT736116	0	1
hsa-miR-122-5p	NM_183425	RBM38	MIRT736116	0	1
