# Supplementary material for: Analysis of MicroRNA Expression Changes During the Course of Therapy In Rectal Cancer Patients
Source: Front Oncol. 2021 Sep 2;11:702258. doi: 10.3389/fonc.2021.702258 (PMC8444897; doi:10.3389/fonc.2021.702258)
Supplement: Supplementary file 3 [file DataSheet_1.zip › Supplementary Table 2.XLSX]

## Sheet: miRWalk_GSEA_results
Supplementary Table 2: GSEA enrichment for miR-122-5p
Name	Hits	Genes	p-value	adjusted p-value(BH)
hsa04151-PI3K-Akt signaling pathway	6	CREB1,IL2RA, CDK4, G6PC, IFNAR2, MAPK1	0.0247	0.0618
hsa05166-Human T-cell leukemia virus 1 infection	5	CREB1, IL2RA, CDK4, MAPK1, XIAP	0.0128	0.0618
hsa05200-Pathways in cancer	7	VHL, IL2RA, CDK4, BIRC5, IFNAR2, MAPK1, XIAP	0.0497	0.069
hsa05165-Human papillomavirus infection	5	CREB1, CDK4, RBL1, IFNAR2, MAPK1	0.0552	0.069
hsa01100-Metabolic pathways	12	GLUL, NMNAT2, GNPDA2, ARSB, ST3GAL1, ACER2, HACD4, ST6GALNAC4, ADO, GALNT6, G6PC, SPTLC3	0.206	0.206
