# Supplementary material for: Analysis of MicroRNA Expression Changes During the Course of Therapy In Rectal Cancer Patients
Source: Front Oncol. 2021 Sep 2;11:702258. doi: 10.3389/fonc.2021.702258 (PMC8444897; doi:10.3389/fonc.2021.702258)
Supplement: Supplementary file 3 [file DataSheet_1.zip › Supplementary Table 3.XLS]

## Sheet: miRWalk_GSEA_results-1
Supplementary Table 3: GO analysis for miR-122-5p
Name	Hits	Genes	p-value	adjusted p-value(BH)
BP
GO:0055085-transmembrane transport	5	MFSD14B,SLC44A1, SLC35E3, SLC35E1, MAGT1	0.0281	0.0843
GO:0006468-protein phosphorylation	7	CREB1, CCNG1, ST3GAL1, CDK4, BIRC5, MAPK1, ADM2	0.0279	0.0843
GO:0015031-protein transport	5	CENPF, SLC15A2, RAB11FIP1, ERC1, ARL17B	0.045	0.09
GO:0051301-cell division	5	CENPF, CCNG1, NCAPD2, CDK4, BIRC5	0.0632	0.0948
GO:0043066-negative regulation of apoptotic process	6	DSTYK, VHL, ERC1, RNF157, BIRC5, XIAP	0.0848	0.1018
GO:0043312-neutrophil degranulation	5	FLG2, ARSB, MAPK1, ARSA, MAGT1	0.1733	0.1733
CC
GO:0031965_nuclear_membrane	6	CDK4,CTDNEP1,DCTN5,ALG14,POMZP3,PRPF38A	0.0095	0.0285
GO:0015629_actin_cytoskeleton	5	ABLIM1,PARVB,SYNPO2L,ABL2,CDC42EP3	0.0236	0.0354
GO:0045202_synapse	5	MKLN1,ERC1,SNTB2,NMNAT2,VWC2	0.05	0.05
MF
GO:0001228_DNA-binding_transcription_activator_activity,_RNA_polymerase_II-specific	6	TFDP2,FOXJ3,PKNOX1,GMEB1,CREB1,PLAGL2	0.088	0.0958
GO:0003779_actin_binding	5	ABLIM1,PARVB,FMN1,SYNPO2L,SNTB2	0.0391	0.0958
GO:0019899_enzyme_binding	5	VHL,PRKRA,MDM4,UBE2L3,CREB1	0.0958	0.0958
BP-biological processes, CC-cellular components, MF-molecular functions, GO-gene ontology
