# Supplementary material for: Analysis of MicroRNA Expression Changes During the Course of Therapy In Rectal Cancer Patients
Source: Front Oncol. 2021 Sep 2;11:702258. doi: 10.3389/fonc.2021.702258 (PMC8444897; doi:10.3389/fonc.2021.702258)
Supplement: Supplementary file 3 [file DataSheet_1.zip › Supplementary Table 4.XLS]

## Sheet: miRWalk_miRNA_Targets-2
Supplementary Table 4: List of predicted and validated target genes for hsa-miR-142-5p
	ref seq id	gene symbol	validated	TargetScan	miRDB
hsa-miR-142-5p	NM_001142498	SIRT1	MIRT438672	0	0
hsa-miR-142-5p	NM_001314049	SIRT1	MIRT438672	0	0
hsa-miR-142-5p	NM_013255	MKLN1	MIRT220432	0	1
hsa-miR-142-5p	NM_002738	PRKCB	MIRT395211	0	1
hsa-miR-142-5p	NM_018890	RAC1	MIRT222459	0	0
hsa-miR-142-5p	NM_006908	RAC1	MIRT222459	0	0
hsa-miR-142-5p	XM_011513123	ATP13A3	MIRT568382	1	1
hsa-miR-142-5p	XM_011513121	ATP13A3	MIRT568382	1	1
